# Supplementary material for: Genetic variability in sodium-glucose cotransporter 2 and glucagon-like peptide 1 receptor effect on glycemic and pressure control in type 2 diabetes patients treated with SGLT2 inhibitors and GLP-1RA in the everyday clinical practice
Source: Front Endocrinol (Lausanne). 2025 Jul 7;16:1547920. doi: 10.3389/fendo.2025.1547920 (PMC12277154; doi:10.3389/fendo.2025.1547920)
Supplement: Supplementary file 2 [file DataSheet2.xlsx]

## Sheet: Polymorphisms data
		Genetic variability in sodium-glucose cotransporter 2 and glucagon-like peptide 1 receptor influences glycemic and pressure control in type 2 diabetes patients treated with SGLT2 inhibitors and GLP-1RA in the everyday clinical practice							Authors:	Gašper Tonin
		GLP1R_rs6923761	Score GLP1R_761	SLC5A2_rs9934336	Score SLC5A2_336	GLP1R_rs10305420	Score GLP1R_420			Katja Goričar
	Age	c.502G>C	GG=0; GA=1; AA=2	g.6435G>A	GG=0; GA=1; AA=2	c.20C>T	CC=0; TC=1; TT=2			Tanja Blagus
1	62	G:G	0	G:G	0	C:C	0			Andrej Janež
2	74	G:A	1	G:G	0	T:C	1			Vita Dolžan
3	71	G:G	0	G:G	0	C:C	0			Jasna Klen
4	70	G:G	0	G:A	1	C:C	0
5	65	G:G	0	G:A	1	C:C	0
6	60	G:A	1	A:A	2	C:C	0
7	56	G:G	0	G:A	1	C:C	0
8	61	G:A	1	G:A	1	T:C	1
9	70	G:G	0	G:A	1	C:C	0
10	66	G:A	1	G:G	0	C:C	0
11	74	G:G	0	G:A	1	C:C	0
12	80	G:A	1	G:G	0	T:C	1
13	69	G:G	0	G:A	1	C:C	0
14	69	G:G	0	G:A	1	C:C	0
15	60	G:A	1	G:A	1	T:T	2
16	61	A:A	2	A:A	2	C:C	0
17	37	G:G	0	G:G	0	T:C	1
18	79	G:A	1	G:A	1	T:C	1
19	67	G:A	1	G:G	0	T:C	1
20	80	G:A	1	G:G	0	T:C	1
21	78	G:A	1	A:A	2	C:C	0
22	59	A:A	2	G:G	0	C:C	0
23	70	G:G	0	G:G	0	C:C	0
24	66	A:A	2	G:G	0	T:C	1
25	48	A:A	2	G:G	0	T:C	1
26	53	G:A	1	G:A	1	T:T	2
27	62	G:G	0	G:G	0	T:C	1
28	60	G:G	0	G:G	0	T:C	1
29	56	G:A	1	G:G	0	C:C	0
30	52	G:A	1	G:G	0	C:C	0
31	74	G:A	1	G:G	0	T:C	1
32	74	G:A	1
33	77	G:A	1	G:G	0	C:C	0
34	69	G:G	0	G:G	0	C:C	0
35	71	G:A	1	G:G	0	C:C	0
36	64	G:A	1	G:A	1	T:C	1
37	72	G:G	0	A:A	2	T:C	1
38	80	G:G	0	G:A	1	C:C	0
39	62	G:G	0	G:A	1	C:C	0
40	60	G:G	0	G:A	1	C:C	0
41	73	G:G	0	G:G	0	T:C	1
42	60	G:A	1	G:G	0	T:C	1
43	52	A:A	2	G:G	0	T:C	1
44	39	G:G	0	G:G	0	T:C	1
45	72	A:A	2	G:G	0	C:C	0
46	46	G:A	1	G:A	1	T:C	1
47	63	G:A	1	G:G	0	C:C	0
48	73	G:G	0	G:G	0	T:C	1
49	79	G:G	0	G:A	1	C:C	0
50	67	G:G	0	G:G	0	T:T	2
51	61	G:A	1	G:G	0	C:C	0
52	82	G:G	0	G:A	1	C:C	0
53	68	G:G	0	G:A	1	C:C	0
54	70	G:G	0	G:G	0	C:C	0
55	66	G:A	1	G:A	1	C:C	0
56	42	A:A	2	G:A	1	C:C	0
57	51	G:A	1	G:G	0	C:C	0
58	40	A:A	2	G:G	0	T:C	1
59	30	G:A	1	G:G	0	T:T	2
60	66	G:A	1	G:A	1	T:C	1
61	68	G:A	1	A:A	2	T:C	1
62	51	G:A	1	G:G	0	C:C	0
63	81	A:A	2	G:G	0	T:T	2
64	74	G:G	0	G:A	1	C:C	0
65	59	G:G	0	A:A	2	T:C	1
66	55	G:G	0	G:G	0	C:C	0
67	74	G:G	0	G:G	0	T:C	1
68	67	A:A	2	G:A	1	T:T	2
69	73	G:G	0	G:G	0	T:T	2
70	61	A:A	2	G:G	0	T:T	2
71	69	G:G	0	G:A	1	C:C	0
72	72	G:G	0	G:G	0	T:C	1
73	72	G:A	1	G:A	1	C:C	0
74	72	G:G	0	G:G	0	T:C	1
75	85	G:A	1	G:G	0	C:C	0
76	76	G:G	0	G:A	1	T:C	1
77	63	G:A	1	G:A	1	T:C	1
78	76	G:G	0	G:G	0	T:C	1
79	72	G:A	1	G:A	1	T:C	1
80	78	G:G	0	G:G	0	C:C	0
81	76	A:A	2	A:A	2	C:C	0
82	81	G:A	1	G:G	0	T:T	2
83	79	G:A	1	G:A	1	C:C	0
84	62	A:A	2	G:G	0	C:C	0
85	73	G:G	0	G:G	0	T:T	2
86	61	G:A	1	G:A	1	C:C	0
87	58	G:G	0	G:G	0	T:C	1
88	65	G:A	1	A:A	2	T:T	2
89	79	G:A	1	G:G	0	C:C	0
90	79	G:G	0	G:A	1	C:C	0
91	77	G:A	1	G:G	0	T:C	1
92	78	G:G	0	G:G	0	T:C	1
93	73	G:G	0	G:A	1	T:C	1
94	68	G:A	1	G:G	0	T:T	2
95	84	G:G	0	G:A	1	T:C	1
96	80	G:G	0	G:G	0	T:C	1
97	73	G:G	0	G:A	1	T:C	1
98	66	G:A	1	G:A	1	T:C	1
99	70	G:G	0	G:G	0	T:C	1
100	62	G:G	0	G:G	0	C:C	0
101	71	G:G	0	G:A	1	C:C	0
102	80	G:G	0	G:G	0	T:C	1
103	78	G:A	1	G:A	1	C:C	0
104	77	G:A	1	G:A	1	T:C	1
105	74	G:A	1	G:G	0	T:C	1
106	78	A:A	2	G:A	1	T:C	1
107	48	G:A	1	G:G	0	T:C	1
108	68	G:G	0	G:A	1	C:C	0
109	77	G:G	0	A:A	2	C:C	0
110	62	G:G	0	G:G	0	T:C	1
111	56	G:A	1	G:A	1	T:C	1
112	84	G:A	1	G:A	1	T:C	1
113	70	G:G	0	G:G	0	C:C	0
114	76	G:G	0	G:G	0	C:C	0
115	68	G:A	1	G:A	1	C:C	0
116	71	G:G	0	G:A	1	C:C	0
117	75	G:G	0	G:G	0	C:C	0
118	76	G:G	0	G:G	0	C:C	0
119	76	G:G	0	A:A	2	C:C	0
120	85	G:G	0	G:A	1	C:C	0
121	66	G:A	1	G:G	0	T:C	1
122	79	G:G	0	G:G	0	C:C	0
123	68	G:A	1	G:A	1	T:C	1
124	63	G:A	1	G:G	0	T:C	1
125	74	G:G	0	G:A	1
126	45	G:G	0	G:A	1	T:C	1
127	76	G:A	1	G:G	0
128	40	G:G	0	G:G	0	T:C	1
129	72	G:A	1	G:G	0
130	60	G:A	1	A:A	2	T:C	1
131	76	G:G	0	A:A	2	T:C	1
132	83	G:G	0	G:G	0	C:C	0
133	75	G:A	1	G:G	0	T:C	1
134	59	G:G	0	G:A	1	C:C	0
135	63	G:G	0	G:A	1	C:C	0
136	76	G:G	0	G:G	0	T:C	1
137	77	G:G	0	G:G	0	C:C	0
138	66	G:A	1	G:A	1	T:C	1
139	70	G:A	1	A:A	2	C:C	0
140	58	G:G	0	G:A	1	T:C	1
141	69	A:A	2	G:G	0	C:C	0
142	70	G:G	0	G:A	1	C:C	0
143	61	A:A	2	G:G	0	C:C	0
144	75	A:A	2	G:A	1	T:C	1
145	76	G:A	1	G:G	0	C:C	0
146	45	G:G	0	G:G	0	C:C	0
147	72	G:G	0	G:A	1	C:C	0
148	60	G:G	0	G:G	0	T:C	1
149	63	A:A	2	G:G	0	T:T	2
150	70	A:A	2	G:A	1	T:T	2
151	42	A:A	2	G:G	0	C:C	0
152	67	G:A	1	G:A	1	T:C	1
153	67	G:G	0	G:A	1	T:C	1
154	65	G:G	0	G:A	1	C:C	0
155	48	G:G	0	G:G	0	T:T	2
156	57	G:A	1	G:G	0	T:C	1
157	85	G:G	0	G:G	0	C:C	0
158	66	G:A	1	G:G	0	C:C	0
159	66	G:G	0	G:G	0	C:C	0
160	60	G:A	1	G:G	0	T:T	2
161	66	G:G	0	G:G	0	C:C	0

## Sheet: Authors
Authors:	Gašper Tonin
	Katja Goričar
	Tanja Blagus
	Andrej Janež
	Vita Dolžan
	Jasna Klen
